# Supplementary material for: Marital Status-Specific Associations Between Multidomain Leisure Activities and Cognitive Reserve in Clinically Unimpaired Older Adults: Based on a National Chinese Cohort
Source: Brain Sci. 2025 Apr 3;15(4):371. doi: 10.3390/brainsci15040371 (PMC12025604; doi:10.3390/brainsci15040371)
Supplement: Supplementary file 1 [file brainsci-15-00371-s001.zip]

Archive with 1 entries (1 files):
- brainsci-3514033-supplementary.pdf
